# Supplementary material for: Transcription factor paralogs orchestrate alternative gene regulatory networks by context-dependent cooperation with multiple cofactors
Source: Nat Commun. 2022 Jul 1;13:3808. doi: 10.1038/s41467-022-31501-2 (PMC9249852; doi:10.1038/s41467-022-31501-2)
Supplement: Supplementary file 4 — Supplementary Data 1 [file 41467_2022_31501_MOESM4_ESM.xlsx]

## Sheet: T2 down comparing to T1
A. T2 down comparing to T1
GeneID	Base mean	log2(FC)	StdErr	Wald-Stats	P-value	FDR	chr	start	end	strand	annotation	Gene Name
FBgn0003339	8035.03	-3.45562	0.0529946	-64.1201	0	0	chr3R	6823119	6849981	-	protein_coding	Scr
FBgn0013763	524.963	-1.00964	0.0681546	-14.7328	3.97e-49	8.68e-46	chr2R	16691021	16693751	+	protein_coding	CG5210
FBgn0000504	1602.88	-0.686107	0.0664245	-10.3336	4.97e-25	3.1e-22	chr3R	7924322	7967408	-	protein_coding	dsx
FBgn0051361	202.351	-0.698377	0.0686902	-10.2633	1.03e-24	6.01e-22	chr3R	12094875	12111420	+	protein_coding	dpr17
FBgn0012037	4465.92	-0.611786	0.0606209	-10.0927	5.95e-24	3.25e-21	chr2L	13905644	13909212	+	protein_coding	Ance
FBgn0038958	186.124	-0.887175	0.0605499	-9.90407	4e-23	2.06e-20	chr3R	22392188	22394104	-	protein_coding	CG13857
FBgn0039078	662.755	-0.643227	0.0699369	-9.21507	3.11e-20	1.24e-17	chr3R	23408683	23472278	-	protein_coding	CG4374
B. T2 up comparing to T1
GeneID	Base mean	log2(FC)	StdErr	Wald-Stats	P-value	FDR	chr	start	end	strand	annotation	Gene Name
FBgn0003944	508.254	1.92048	0.0703457	25.473	3.92e-143	1.72e-139	chr3R	16656622	16734426	-	protein_coding	Ubx
FBgn0260660	375.406	1.11229	0.0702246	15.9416	3.26e-57	9.49e-54	chr3L	6998842	7053499	+	protein_coding	Mp
FBgn0039754	1156.21	0.895056	0.0645738	13.8385	1.49e-43	2.61e-40	chr3R	30185422	30191252	-	protein_coding	CG9747
FBgn0000557	275.912	0.848114	0.0685358	12.6599	9.86e-37	1.44e-33	chr3R	31738467	31743306	+	protein_coding	Ef1alpha100E
FBgn0003513	368.878	0.864172	0.0703392	12.2983	9.25e-35	1.16e-31	chr3R	16374433	16403690	-	protein_coding	ss
FBgn0032132	100.752	0.739634	0.0591077	12.0667	1.58e-33	1.73e-30	chr2L	9598879	9600872	-	protein_coding	CG4382
FBgn0003975	129.289	0.738821	0.0648086	11.6659	1.9e-31	1.85e-28	chr2R	12884631	12899385	+	protein_coding	vg
FBgn0031264	554.368	0.793832	0.0694524	11.4251	3.13e-30	2.74e-27	chr2L	560567	563819	-	protein_coding	CG11835
FBgn0040726	94.9158	0.597648	0.0569819	11.2842	1.57e-29	1.25e-26	chr2R	20698482	20750442	+	protein_coding	dpr
FBgn0003888	6384.64	0.580616	0.0539561	10.7598	5.33e-27	3.58e-24	chr2R	24305880	24313099	+	protein_coding	betaTub60D
FBgn0034194	442.183	0.659698	0.0692988	9.50472	2.01e-21	9.23e-19	chr2R	17108843	17114360	+	protein_coding	CG15611
FBgn0002632	349.694	0.642707	0.0701296	9.15295	5.54e-20	2.11e-17	chr3R	26032910	26034047	+	protein_coding	E(spl)m6-BFM
FBgn0050418	416.228	0.639654	0.0699285	9.14326	6.06e-20	2.21e-17	chr2R	24243254	24255094	+	protein_coding	nord
FBgn0034709	275.601	0.614376	0.069091	8.97297	2.89e-19	9.35e-17	chr2R	22189816	22202671	-	protein_coding	Swim
C. T3 down comparing to T1
GeneID	Base mean	log2(FC)	StdErr	Wald-Stats	P-value	FDR	chr	start	end	strand	annotation	Gene Name
FBgn0003339	7660.39	-3.69194	0.0702106	-52.1589	0	0	chr3R	6823119	6849981	-	protein_coding	Scr
FBgn0267119	571.156	-3.97728	0.109207	-19.2552	1.28e-82	3.92e-79	chr3R	6892917	6893462	-	lincRNA	CR45559
FBgn0037114	328.478	-1.96065	0.113385	-16.8885	5.47e-64	9.64e-61	chr3L	21666451	21666980	-	protein_coding	Cpr78E
FBgn0039078	517.891	-1.76567	0.103404	-16.8804	6.27e-64	9.64e-61	chr3R	23408683	23472278	-	protein_coding	CG4374
FBgn0031629	191.044	-1.93954	0.117129	-15.6464	3.52e-55	4.64e-52	chr2L	4796599	4801923	-	protein_coding	Clect27
FBgn0039299	186.979	-1.9482	0.118181	-15.0505	3.43e-51	3.95e-48	chr3R	25242019	25243262	+	protein_coding	CG11854
FBgn0003866	5610.55	-0.902885	0.0625587	-14.4291	3.4e-47	3.48e-44	chr2L	21828592	21837011	+	protein_coding	tsh
FBgn0028979	930.012	-1.26285	0.0883496	-14.251	4.42e-46	4.08e-43	chr2L	22019207	22025734	+	protein_coding	tio
FBgn0002535	1564.86	-1.22914	0.112242	-13.6844	1.26e-42	9.68e-40	chr2R	8437646	8438495	+	protein_coding	Lcp4
FBgn0032752	199.499	-1.59996	0.11756	-13.4131	5.07e-41	3.6e-38	chr2L	19064831	19069851	-	protein_coding	CG10702
FBgn0051361	166.821	-1.57499	0.118022	-13.0835	4.09e-39	2.7e-36	chr3R	12094875	12111420	+	protein_coding	dpr17
FBgn0013763	474.385	-1.39216	0.106578	-12.9923	1.35e-38	8.32e-36	chr2R	16691021	16693751	+	protein_coding	CG5210
FBgn0031747	146.994	-1.43583	0.118211	-11.9845	4.28e-33	2.32e-30	chr2L	5903177	5904689	-	protein_coding	CG9021
FBgn0035917	613.509	-1.15202	0.0959261	-11.9668	5.3e-33	2.72e-30	chr3L	8624370	8638813	+	protein_coding	Zasp66
FBgn0038958	177.066	-1.89209	0.11724	-11.1316	8.8e-29	4.06e-26	chr3R	22392188	22394104	-	protein_coding	CG13857
FBgn0002629	531.211	-1.21739	0.113132	-10.7696	4.79e-27	2.11e-24	chr3R	26023820	26024579	-	protein_coding	E(spl)m4-BFM
FBgn0005626	370.448	-1.25229	0.117734	-10.7486	6.01e-27	2.52e-24	chr3L	6713355	6719525	-	protein_coding	ple
FBgn0038294	473.934	-1.1918	0.111448	-10.6801	1.26e-26	5.06e-24	chr3R	15170624	15181510	-	protein_coding	Mf
FBgn0000504	1521.27	-0.872238	0.0864228	-10.0858	6.38e-24	2.36e-21	chr3R	7924322	7967408	-	protein_coding	dsx
FBgn0004028	574.244	-1.12018	0.111882	-10.0152	1.31e-23	4.64e-21	chrX	18105567	18116922	-	protein_coding	wupA
FBgn0000216	659.81	-1.00331	0.110078	-9.11535	7.84e-20	2.33e-17	chr3L	14972666	14973198	+	protein_coding	Brd
FBgn0034856	60.9546	-0.967288	0.108571	-9.06543	1.24e-19	3.37e-17	chr2R	23381196	23382591	+	protein_coding	yellow-d2
FBgn0002533	402.011	-0.803199	0.105433	-9.03035	1.71e-19	4.51e-17	chr2R	8433796	8434785	-	protein_coding	Lcp2
FBgn0000577	1850	-0.717778	0.0799815	-8.97041	2.95e-19	7.57e-17	chr2R	11524005	11528210	-	protein_coding	en
FBgn0001114	165.637	-1.05344	0.118226	-8.94331	3.78e-19	9.42e-17	chr2L	8672697	8676804	+	protein_coding	Glt
FBgn0001234	1212.02	-0.882043	0.101536	-8.68466	3.8e-18	9.22e-16	chr3R	21296126	21317836	+	lincRNA	Hsromega
FBgn0002531	2182.18	-0.725983	0.103397	-8.39409	4.7e-17	1.01e-14	chr2R	8430114	8431243	-	protein_coding	Lcp1
FBgn0085417	243.839	-0.945422	0.113448	-8.30509	9.97e-17	2.09e-14	chr3R	14418592	14421865	+	protein_coding	natalisin
FBgn0004102	696.553	-0.752145	0.090769	-8.27562	1.28e-16	2.62e-14	chrX	8630158	8650681	-	protein_coding	oc
FBgn0035612	1721.72	-0.639875	0.0785732	-8.14065	3.93e-16	7.56e-14	chr3L	5538410	5551159	-	protein_coding	CG10625
FBgn0029123	144.777	-0.96052	0.117578	-8.13535	4.11e-16	7.58e-14	chr2L	8825644	8829670	+	protein_coding	SoxN
FBgn0034819	86.2743	-0.846249	0.11306	-7.74045	9.91e-15	1.63e-12	chr2R	23085880	23086268	-	protein_coding	CG9877
FBgn0038943	251.037	-0.897191	0.117543	-7.65634	1.91e-14	2.99e-12	chr3R	22333087	22334150	-	protein_coding	CG5391
FBgn0036717	48.9941	-0.82308	0.109976	-7.60834	2.78e-14	4.27e-12	chr3L	17383635	17388956	-	protein_coding	CG13731
FBgn0003002	364.318	-0.77264	0.105136	-7.33287	2.25e-13	3.35e-11	chr3R	4852812	4869979	+	protein_coding	opa
FBgn0086758	354.138	-0.74918	0.103273	-7.23771	4.56e-13	6.38e-11	chr2L	1651257	1704682	+	protein_coding	chinmo
FBgn0000422	98.47	-0.831975	0.117904	-7.06905	1.56e-12	2.03e-10	chr2L	19116482	19120306	-	protein_coding	Ddc
FBgn0030398	115.352	-0.8188	0.117304	-7.04941	1.8e-12	2.3e-10	chrX	12553123	12554235	+	protein_coding	Cpr11B
FBgn0029167	56.735	-0.723578	0.107723	-7.0236	2.16e-12	2.73e-10	chr3L	13846053	13860001	+	protein_coding	Hml
FBgn0038126	801.88	-0.710171	0.101248	-7.00989	2.39e-12	2.97e-10	chr3R	13208753	13214465	-	protein_coding	CG8483
FBgn0037181	146.508	-0.823921	0.118162	-6.97779	3e-12	3.69e-10	chr3L	22712154	22713660	+	protein_coding	CG11370
FBgn0000591	699.569	-0.776467	0.115488	-6.96887	3.19e-12	3.88e-10	chr3R	26040239	26041008	+	protein_coding	E(spl)m8-HLH
FBgn0036985	37.518	-0.698802	0.103635	-6.9669	3.24e-12	3.88e-10	chr3L	20413603	20424309	+	protein_coding	zye
FBgn0033443	35.3355	-0.690827	0.102473	-6.95309	3.57e-12	4.23e-10	chr2R	9793325	9798006	+	protein_coding	CG1698
FBgn0029881	472.734	-0.711754	0.104622	-6.79478	1.08e-11	1.16e-09	chrX	6600061	6653015	+	protein_coding	pigs
FBgn0002732	2035.16	-0.791519	0.118247	-6.77949	1.21e-11	1.27e-09	chr3R	26010892	26011568	+	protein_coding	E(spl)malpha-BFM
FBgn0259974	31.355	-0.642623	0.0980185	-6.77887	1.21e-11	1.27e-09	chr3R	7979587	7980322	-	protein_coding	Sfp84E
FBgn0261799	104.233	-0.789408	0.117684	-6.74371	1.54e-11	1.58e-09	chr3L	16422794	16451958	-	protein_coding	dsx-c73A
FBgn0053333	52.4549	-0.621846	0.101485	-6.63438	3.26e-11	3.2e-09	chr3R	17417466	17418042	+	protein_coding	CG33333
FBgn0053978	5236.91	-0.604889	0.0920715	-6.57001	5.03e-11	4.84e-09	chr4	157574	175639	-	protein_coding	CG33978
FBgn0035427	178.116	-0.75104	0.114956	-6.51452	7.29e-11	6.94e-09	chr3L	3257877	3268184	+	protein_coding	ckd
FBgn0259219	41.6805	-0.65038	0.104609	-6.47547	9.45e-11	8.72e-09	chr2R	13260100	13266336	+	protein_coding	CG42319
FBgn0040099	65.4881	-0.698745	0.11142	-6.44018	1.19e-10	1.08e-08	chr2L	7857076	7860120	+	protein_coding	lectin-28C
FBgn0031926	429.168	-0.689763	0.106971	-6.44128	1.18e-10	1.08e-08	chr2L	7608388	7616533	+	protein_coding	CG6739
FBgn0037534	131.788	-0.755015	0.118221	-6.4073	1.48e-10	1.3e-08	chr3R	7981816	7995852	-	protein_coding	CG2781
FBgn0014863	169.695	-0.740499	0.118167	-6.28004	3.38e-10	2.89e-08	chr3R	7112849	7117732	-	protein_coding	Mlp84B
FBgn0001323	509.599	-0.616119	0.0980683	-6.27599	3.47e-10	2.94e-08	chr3L	20597140	20620659	-	protein_coding	knrl
FBgn0000320	87.6074	-0.73596	0.117941	-6.24	4.38e-10	3.67e-08	chr2L	6527446	6546976	-	protein_coding	eya
FBgn0042630	370.844	-0.651343	0.104749	-6.20862	5.35e-10	4.44e-08	chr3L	14112404	14131324	-	protein_coding	Sox21b
FBgn0015543	137.162	-0.715347	0.116949	-6.19446	5.85e-10	4.82e-08	chr2R	11893122	11893195	+	snoRNA	snoRNA:Me28S-A1322
FBgn0026721	58.9847	-0.680201	0.11198	-6.18929	6.04e-10	4.93e-08	chr2R	17054001	17059299	+	protein_coding	fat-spondin
FBgn0040941	59.9687	-0.601152	0.104392	-6.1041	1.03e-09	8.02e-08	chrX	10217912	10219139	-	protein_coding	CG15308
FBgn0262160	1564.96	-0.595812	0.0980222	-6.0776	1.22e-09	9.23e-08	chr2L	13021867	13060140	-	protein_coding	CG9932
FBgn0030362	332.16	-0.692299	0.114095	-6.06759	1.3e-09	9.74e-08	chrX	12012376	12017375	+	protein_coding	regucalcin
FBgn0004169	940.332	-0.687471	0.116836	-6.00428	1.92e-09	1.42e-07	chrX	13593473	13602578	-	protein_coding	up
FBgn0267576	53.9098	-0.653505	0.111032	-5.99814	2e-09	1.45e-07	chr3L	19562635	19566533	+	lincRNA	CR45916
FBgn0038632	226.521	-0.664391	0.112767	-5.88034	4.09e-09	2.76e-07	chr3R	18629150	18641457	-	protein_coding	CG14301
FBgn0002735	193.582	-0.692408	0.118129	-5.87744	4.17e-09	2.77e-07	chr3R	25999850	26000761	+	protein_coding	E(spl)mgamma-HLH
FBgn0010433	147.564	-0.689098	0.117675	-5.85043	4.9e-09	3.23e-07	chr3R	8278051	8279274	+	protein_coding	ato
FBgn0034512	52.2057	-0.627097	0.111925	-5.6768	1.37e-08	8.3e-07	chr2R	20534244	20535835	+	protein_coding	CG18067
FBgn0034140	115.477	-0.650295	0.118248	-5.50213	3.75e-08	2e-06	chr2R	16574578	16576586	-	protein_coding	CG8317
FBgn0036264	70.6986	-0.622948	0.115179	-5.45563	4.88e-08	2.5e-06	chr3L	12197790	12199030	+	protein_coding	CG11529
FBgn0010114	101.622	-0.606525	0.117954	-5.1528	2.57e-07	1.11e-05	chr2R	9227784	9247249	-	protein_coding	hig
FBgn0033724	103.771	-0.595396	0.116905	-5.12895	2.91e-07	1.24e-05	chr2R	12383044	12384520	+	protein_coding	CG8501
D. T3 up comparing to T1
GeneID	Base mean	log2(FC)	StdErr	Wald-Stats	P-value	FDR	chr	start	end	strand	annotation	Gene Name
FBgn0003944	4692.35	5.9775	0.0939033	48.606	0	0	chr3R	16656622	16734426	-	protein_coding	Ubx
FBgn0039678	3060.2	1.23545	0.0699221	17.6561	9.14e-70	2.11e-66	chr3R	29671656	29672334	+	protein_coding	Obp99a
FBgn0032132	149.198	2.14604	0.118241	14.149	1.9e-45	1.59e-42	chr2L	9598879	9600872	-	protein_coding	CG4382
FBgn0039754	1162.77	1.1563	0.0897671	12.8628	7.29e-38	4.2e-35	chr3R	30185422	30191252	-	protein_coding	CG9747
FBgn0012037	8297.69	0.914915	0.0792174	11.5489	7.48e-31	3.63e-28	chr2L	13905644	13909212	+	protein_coding	Ance
FBgn0033730	71.87	1.16817	0.111745	10.2092	1.8e-24	6.94e-22	chr2R	12407792	12408523	+	protein_coding	Cpr49Ag
FBgn0260660	231.988	1.12113	0.113021	9.86681	5.8e-23	1.98e-20	chr3L	6998842	7053499	+	protein_coding	Mp
FBgn0034636	3976.36	0.632975	0.0668595	9.4662	2.9e-21	9.56e-19	chr2R	21560245	21576035	-	protein_coding	CG10440
FBgn0029690	1182.38	0.74783	0.0800376	9.33818	9.8e-21	3.12e-18	chrX	3968992	3971350	-	protein_coding	CG6414
FBgn0003888	6170.56	0.667993	0.0731705	9.12866	6.94e-20	2.13e-17	chr2R	24305880	24313099	+	protein_coding	betaTub60D
FBgn0000287	93.7761	1.03036	0.115622	9.10038	9e-20	2.6e-17	chr2L	11358872	11373636	+	protein_coding	salr
FBgn0030494	1829.56	0.658649	0.072576	9.0726	1.16e-19	3.25e-17	chrX	13543642	13544907	+	protein_coding	Cpr12A
FBgn0002577	1049.91	0.892717	0.103144	8.65508	4.93e-18	1.17e-15	chrX	11754272	11769508	+	protein_coding	m
FBgn0004360	2311.67	0.61981	0.0721504	8.58894	8.78e-18	2.02e-15	chr2R	9494165	9503188	+	protein_coding	Wnt2
FBgn0033501	74.9006	0.94096	0.113234	8.53523	1.4e-17	3.15e-15	chr2R	10256685	10261276	+	protein_coding	CG12911
FBgn0020556	95.2648	1.80882	0.116982	8.40084	4.43e-17	9.74e-15	chr3R	16742124	16773189	-	lincRNA	bxd
FBgn0030073	44.4751	0.889179	0.108414	8.24467	1.66e-16	3.32e-14	chrX	8972907	8974255	-	protein_coding	CG10962
FBgn0035089	474.653	0.930422	0.113351	8.21528	2.12e-16	4.16e-14	chr2R	24970842	24973207	-	protein_coding	Phk-3
FBgn0040718	262.463	0.953132	0.117562	8.13701	4.05e-16	7.58e-14	chr2L	2006762	2007193	-	protein_coding	CG15353
FBgn0031461	406.342	0.938544	0.117228	8.05301	8.08e-16	1.46e-13	chr2L	2805260	2812376	+	protein_coding	daw
FBgn0038180	485.481	0.785954	0.0985635	7.96349	1.67e-15	2.97e-13	chr3R	13767548	13770732	+	protein_coding	Cht5
FBgn0035737	164.001	0.928567	0.117495	7.89462	2.91e-15	5.07e-13	chr3L	7093203	7093841	+	protein_coding	Cpr65Ec
FBgn0003896	74.7506	0.835165	0.110862	7.88203	3.22e-15	5.5e-13	chr2L	18859506	18881261	-	protein_coding	tup
FBgn0261258	2804.17	0.601415	0.076861	7.82371	5.13e-15	8.6e-13	chr3L	21382500	21424416	+	protein_coding	rgn
FBgn0036677	775.729	0.747183	0.102661	7.27525	3.46e-13	4.99e-11	chr3L	16923913	16927434	-	protein_coding	CG13023
FBgn0035430	276.93	0.771149	0.107221	7.17663	7.14e-13	9.7e-11	chr3L	3291458	3299000	+	protein_coding	CG12009
FBgn0261648	65.805	0.76723	0.111042	7.15337	8.47e-13	1.13e-10	chr2L	11434310	11445614	-	protein_coding	salm
FBgn0003513	258.855	0.768889	0.110519	6.94549	3.77e-12	4.41e-10	chr3R	16374433	16403690	-	protein_coding	ss
FBgn0029924	1657.39	0.590867	0.0858308	6.88281	5.87e-12	6.68e-10	chrX	6969917	6972265	+	protein_coding	CG4586
FBgn0264562	3268.8	0.649294	0.0947608	6.8524	7.26e-12	8.17e-10	chrX	1941939	2007956	+	protein_coding	Hr4
FBgn0053993	704.257	0.680401	0.0995914	6.82871	8.57e-12	9.53e-10	chr3L	5933035	5950658	-	protein_coding	CG33993
FBgn0050418	355.657	0.692094	0.103883	6.65352	2.86e-11	2.84e-09	chr2R	24243254	24255094	+	protein_coding	nord
FBgn0034253	1086.55	0.580135	0.0876001	6.62066	3.58e-11	3.47e-09	chr2R	17604950	17639138	-	protein_coding	CG10936
FBgn0038494	122.886	0.672075	0.118248	5.6955	1.23e-08	7.62e-07	chr3R	17232252	17265049	-	protein_coding	beat-IIb
FBgn0027348	119.317	0.623166	0.11769	5.3259	1e-07	4.8e-06	chr2L	14013003	14019328	+	protein_coding	bgm
FBgn0039479	142.444	0.62117	0.117107	5.30049	1.15e-07	5.41e-06	chr3R	27075869	27082818	+	protein_coding	CG14257
FBgn0052843	159.372	0.583845	0.117443	4.97425	6.55e-07	2.58e-05	chr2R	13267797	13295927	-	protein_coding	Dh31-R
E. T3 down comparing to T2
GeneID	Base mean	log2(FC)	StdErr	Wald-Stats	P-value	FDR	chr	start	end	strand	annotation	Gene Name
FBgn0002531	2271.08	-2.46269	0.0759512	-32.1423	1.13e-226	5.35e-223	chr2R	8430114	8431243	-	protein_coding	Lcp1
FBgn0002533	379.776	-1.58439	0.0856003	-18.4717	3.49e-76	8.24e-73	chr2R	8433796	8434785	-	protein_coding	Lcp2
FBgn0037114	343.68	-1.50457	0.0855971	-17.5082	1.24e-68	2.34e-65	chr3L	21666451	21666980	-	protein_coding	Cpr78E
FBgn0039299	164.977	-1.40806	0.0835781	-15.267	1.27e-52	1.71e-49	chr3R	25242019	25243262	+	protein_coding	CG11854
FBgn0002535	1547.62	-0.745439	0.0720846	-14.1827	1.17e-45	1.38e-42	chr2R	8437646	8438495	+	protein_coding	Lcp4
FBgn0002632	287.546	-1.15626	0.0849674	-13.4932	1.72e-41	1.8e-38	chr3R	26032910	26034047	+	protein_coding	E(spl)m6-BFM
FBgn0035510	258.309	-1.00474	0.0851667	-11.945	6.89e-33	6.51e-30	chr3L	4207837	4209178	-	protein_coding	Cpr64Aa
FBgn0000557	275.56	-0.993378	0.0855968	-11.6241	3.11e-31	2.67e-28	chr3R	31738467	31743306	+	protein_coding	Ef1alpha100E
FBgn0038294	398.546	-0.900349	0.0828425	-10.8276	2.55e-27	1.85e-24	chr3R	15170624	15181510	-	protein_coding	Mf
FBgn0260642	2207.33	-0.677328	0.0633773	-10.6807	1.25e-26	8.45e-24	chr3R	6896252	6999228	-	protein_coding	Antp
FBgn0004169	788.345	-0.861107	0.0807367	-10.6568	1.62e-26	1.02e-23	chrX	13593473	13602578	-	protein_coding	up
FBgn0032752	147.932	-0.834288	0.0820251	-10.4393	1.64e-25	9.11e-23	chr2L	19064831	19069851	-	protein_coding	CG10702
FBgn0040726	96.3259	-0.77288	0.0785685	-10.1478	3.39e-24	1.68e-21	chr2R	20698482	20750442	+	protein_coding	dpr
FBgn0033268	117.344	-0.736836	0.0702388	-9.86774	5.74e-23	2.71e-20	chr2R	8134169	8135315	-	protein_coding	Obp44a
FBgn0001145	277.286	-0.796639	0.0838665	-9.72543	2.35e-22	1.06e-19	chrX	11422831	11430197	+	protein_coding	Gs2
FBgn0031264	556.078	-0.779728	0.0804117	-9.67756	3.76e-22	1.61e-19	chr2L	560567	563819	-	protein_coding	CG11835
FBgn0034194	420.811	-0.778175	0.0806675	-9.61295	7.05e-22	2.89e-19	chr2R	17108843	17114360	+	protein_coding	CG15611
FBgn0263397	73.3301	-0.703447	0.0757532	-9.56812	1.09e-21	4.28e-19	chr2R	14276129	14300095	+	protein_coding	Ih
FBgn0004028	468.309	-0.76633	0.0838855	-9.13153	6.75e-20	2.45e-17	chrX	18105567	18116922	-	protein_coding	wupA
FBgn0031629	84.8552	-0.655981	0.0783238	-8.58213	9.31e-18	2.93e-15	chr2L	4796599	4801923	-	protein_coding	Clect27
FBgn0000451	61.2679	-0.589705	0.0721138	-8.5635	1.09e-17	3.34e-15	chr3L	10190275	10201837	-	protein_coding	ect
FBgn0030900	126.042	-0.701367	0.0832971	-8.48782	2.11e-17	6.02e-15	chrX	18209426	18210741	+	protein_coding	Him
FBgn0038943	253.54	-0.698622	0.0849247	-8.30912	9.64e-17	2.68e-14	chr3R	22333087	22334150	-	protein_coding	CG5391
FBgn0086758	365.016	-0.66839	0.0823536	-8.09547	5.7e-16	1.5e-13	chr2L	1651257	1704682	+	protein_coding	chinmo
FBgn0003975	143.449	-0.678242	0.0848226	-8.00854	1.16e-15	2.96e-13	chr2R	12884631	12899385	+	protein_coding	vg
FBgn0039078	278.744	-0.678202	0.0851062	-7.96006	1.72e-15	4.27e-13	chr3R	23408683	23472278	-	protein_coding	CG4374
FBgn0002772	328.234	-0.671166	0.0855409	-7.88833	3.06e-15	7.23e-13	chr3R	27657077	27660177	-	protein_coding	Mlc1
FBgn0028979	692.935	-0.619433	0.0787284	-7.8599	3.84e-15	8.64e-13	chr2L	22019207	22025734	+	protein_coding	tio
FBgn0004513	77.8366	-0.581638	0.0769495	-7.76453	8.19e-15	1.8e-12	chr3L	6240499	6245746	-	protein_coding	Mdr65
FBgn0265048	105.011	-0.60767	0.081371	-7.56181	3.98e-14	8.16e-12	chr3R	15844465	15853581	-	protein_coding	cv-d
FBgn0037181	155.615	-0.60629	0.0825958	-7.44725	9.53e-14	1.87e-11	chr3L	22712154	22713660	+	protein_coding	CG11370
FBgn0038632	249.302	-0.63617	0.0854227	-7.44152	9.95e-14	1.92e-11	chr3R	18629150	18641457	-	protein_coding	CG14301
FBgn0002789	280.986	-0.613679	0.08458	-7.3307	2.29e-13	4.16e-11	chr2R	13246669	13248880	+	protein_coding	Mp20
F. T3 up comparing to T2
GeneID	Base mean	log2(FC)	StdErr	Wald-Stats	P-value	FDR	chr	start	end	strand	annotation	Gene Name
FBgn0003944	5190.56	2.4726	0.0739776	33.444	3.15e-245	2.98e-241	chr3R	16656622	16734426	-	protein_coding	Ubx
FBgn0012037	7203.56	1.46635	0.0697778	21.0231	4.03e-98	1.27e-94	chr2L	13905644	13909212	+	protein_coding	Ance
FBgn0039678	3166.76	1.056	0.0611659	17.2516	1.09e-66	1.71e-63	chr3R	29671656	29672334	+	protein_coding	Obp99a
FBgn0002577	1051.76	0.870951	0.0779544	11.1682	5.84e-29	4.59e-26	chrX	11754272	11769508	+	protein_coding	m
FBgn0033730	75.0842	0.76194	0.0750342	10.5068	8.03e-26	4.74e-23	chr2R	12407792	12408523	+	protein_coding	Cpr49Ag
FBgn0020556	96.9134	1.13125	0.0790652	10.1494	3.33e-24	1.68e-21	chr3R	16742124	16773189	-	lincRNA	bxd
FBgn0029690	1190.29	0.666061	0.0725997	9.16982	4.74e-20	1.79e-17	chrX	3968992	3971350	-	protein_coding	CG6414
FBgn0035430	261.482	0.774884	0.0850674	9.09713	9.28e-20	3.24e-17	chr3L	3291458	3299000	+	protein_coding	CG12009
FBgn0030493	856.343	0.693982	0.0804258	8.62983	6.14e-18	2e-15	chrX	13534399	13536202	+	protein_coding	CG15756
FBgn0034253	1060.52	0.614668	0.0744198	8.25615	1.5e-16	4.06e-14	chr2R	17604950	17639138	-	protein_coding	CG10936
FBgn0265726	241.757	0.601956	0.0826739	7.42786	1.1e-13	2.08e-11	chrX	13692291	13717835	+	protein_coding	NnaD
FBgn0039479	130.628	0.604871	0.0836292	7.28507	3.21e-13	5.62e-11	chr3R	27075869	27082818	+	protein_coding	CG14257
FBgn0038180	503.431	0.581148	0.0817466	7.10699	1.19e-12	1.96e-10	chr3R	13767548	13770732	+	protein_coding	Cht5
FBgn0035089	523.345	0.580228	0.0848504	6.84938	7.42e-12	1.17e-09	chr2R	24970842	24973207	-	protein_coding	Phk-3
Note: all statistical tests were performed by DEseq2 software and were two-sided.
