# Supplementary material for: Transcription factor paralogs orchestrate alternative gene regulatory networks by context-dependent cooperation with multiple cofactors
Source: Nat Commun. 2022 Jul 1;13:3808. doi: 10.1038/s41467-022-31501-2 (PMC9249852; doi:10.1038/s41467-022-31501-2)
Supplement: Supplementary file 5 — Supplementary Data 2 [file 41467_2022_31501_MOESM5_ESM.xlsx]

## Sheet: ATAC-diff - Copy
#chr	start	end	peak_name	Gene Name	Note	Conc	Conc_T1.leg.discs	Conc_T3.leg.discs	Fold	p.value	FDR
chr3R	12502544	12502845	Diff_ATAC_01	Ubx	BX-C	10.5	7.82	11.38	-3.56	4.39e-83	1.02e-78
chr3R	2662915	2663216	Diff_ATAC_02	CR45905	ANTP-C	9.47	10.35	6.92	3.42	8.02e-70	9.35e-66
chr3R	12530204	12530505	Diff_ATAC_03	Ubx	BX-C	8.35	5.27	9.26	-3.99	2.99e-66	2.32e-62
chr3R	12549787	12550088	Diff_ATAC_04	Ubx	BX-C	8.93	6.42	9.8	-3.38	3.37e-62	1.91e-58
chr3R	12513264	12513565	Diff_ATAC_05	Ubx	BX-C	11.05	8.19	11.94	-3.75	4.11e-62	1.91e-58
chr3R	12548476	12548777	Diff_ATAC_06	Ubx	BX-C	8.69	6.28	9.55	-3.26	6.11e-57	2.37e-53
chr3R	12495165	12495466	Diff_ATAC_07	Ubx	BX-C	9.56	7.13	10.42	-3.29	5.08e-54	1.69e-50
chr3R	2724459	2724760	Diff_ATAC_08	CR44932	ANTP-C	9.99	10.8	7.96	2.84	2.24e-52	6.23e-49
chr3R	2669098	2669399	Diff_ATAC_09	Scr	ANTP-C	10.27	11.08	8.3	2.78	3.1e-52	6.23e-49
chr3R	12573267	12573568	Diff_ATAC_10	bxd	BX-C	11.11	9.12	11.91	-2.79	3.13e-52	6.23e-49
chr3R	12489226	12489527	Diff_ATAC_11	Ubx	BX-C	11.2	9.06	12.03	-2.97	3.21e-52	6.23e-49
chr3R	12579027	12579328	Diff_ATAC_12	bxd	BX-C	8.75	6.22	9.62	-3.41	3.2e-52	6.23e-49
chr3R	12500252	12500553	Diff_ATAC_13	Ubx	BX-C	9.27	7.36	10.06	-2.7	3.33e-51	5.98e-48
chr3R	2660448	2660749	Diff_ATAC_14	CR45902	ANTP-C	9.38	10.18	7.47	2.71	2.08e-48	3.45e-45
chr3R	2732485	2732786	Diff_ATAC_15	CR43252	ANTP-C	9.23	10.02	7.33	2.69	9.52e-47	1.48e-43
chr3R	2664392	2664693	Diff_ATAC_16	CR45905	ANTP-C	10.08	10.9	8.02	2.88	1.08e-45	1.57e-42
chr3R	12511779	12512080	Diff_ATAC_17	Ubx	BX-C	11.2	8.88	12.05	-3.17	6.5e-44	8.92e-41
chr3R	12606236	12606537	Diff_ATAC_18	CR44945	BX-C	8.14	5.96	8.97	-3.01	2.67e-42	3.46e-39
chr3R	12521259	12521560	Diff_ATAC_19	Ubx	BX-C	9.03	7.2	9.82	-2.61	4.23e-42	5.19e-39
chr3R	12519536	12519837	Diff_ATAC_20	Ubx	BX-C	9.1	7.09	9.91	-2.82	1.03e-41	1.2e-38
chr3R	12485364	12485665	Diff_ATAC_21	Ubx	BX-C	9.15	7.36	9.93	-2.57	2.18e-41	2.42e-38
chr3R	2705491	2705792	Diff_ATAC_22	CR44931	ANTP-C	9.1	9.86	7.34	2.52	4.98e-41	5.27e-38
chr3R	12543525	12543826	Diff_ATAC_23	Ubx	BX-C	8.59	6.76	9.37	-2.61	1.25e-40	1.27e-37
chr3R	12554756	12555057	Diff_ATAC_24	Ubx	BX-C	10.09	8.14	10.89	-2.75	4.78e-38	4.64e-35
chr3R	12561787	12562088	Diff_ATAC_25	Ubx	BX-C	9.67	6.74	10.57	-3.83	4.5e-37	4.2e-34
chr3R	12553876	12554177	Diff_ATAC_26	Ubx	BX-C	10.27	8.5	11.05	-2.54	3.12e-36	2.8e-33
chr3R	2708774	2709075	Diff_ATAC_27	CR44931	ANTP-C	9.07	9.85	7.27	2.59	3.36e-35	2.9e-32
chr3R	2730002	2730303	Diff_ATAC_28	CR43252	ANTP-C	8.6	9.35	6.96	2.39	1.69e-34	1.4e-31
chr3R	12523494	12523795	Diff_ATAC_29	Ubx	BX-C	8.22	6.57	8.97	-2.39	5.02e-34	4.03e-31
chr3R	2704467	2704768	Diff_ATAC_30	CR44931	ANTP-C	9.37	10.1	7.82	2.28	2.96e-30	2.3e-27
chr3R	2709942	2710243	Diff_ATAC_31	CR44931	ANTP-C	10.02	10.7	8.73	1.96	1.25e-28	9.43e-26
chr3R	2712643	2712944	Diff_ATAC_32	CR44931	ANTP-C	9.54	10.26	8.01	2.25	8.65e-26	6.3e-23
chr3R	2715102	2715403	Diff_ATAC_33	CR45559	ANTP-C	8.8	9.46	7.56	1.91	7.3e-23	5.15e-20
chr3R	2698110	2698411	Diff_ATAC_34	ftz	ANTP-C	8.66	9.38	7.13	2.25	8.95e-23	6.13e-20
chr3R	2725848	2726149	Diff_ATAC_35	CR44932	ANTP-C	8.39	9.02	7.22	1.81	3.46e-21	2.3e-18
chr3R	12592747	12593048	Diff_ATAC_36	bxd	BX-C	8.87	6.27	9.74	-3.47	4.82e-21	3.12e-18
chr3R	12597576	12597877	Diff_ATAC_37	bxd	BX-C	8.83	7.62	9.48	-1.85	5.22e-20	3.28e-17
chr3R	17135681	17135982	Diff_ATAC_38	mir-4951	BX-C	7.71	8.34	6.55	1.8	5.78e-18	3.55e-15
chr3R	12541370	12541671	Diff_ATAC_39	Ubx	BX-C	9.11	8.22	9.66	-1.44	4e-17	2.39e-14
chr3R	2658127	2658428	Diff_ATAC_40	CR45901	ANTP-C	11.81	12.32	11.02	1.3	1.51e-16	8.8e-14
chr2L	21848691	21848992	Diff_ATAC_41	CR44917		8.84	9.4	7.94	1.46	3.08e-15	1.75e-12
chr3R	12507563	12507864	Diff_ATAC_42	Ubx	BX-C	10.47	9.54	11.03	-1.49	5.83e-15	3.23e-12
chrX	4364939	4365240	Diff_ATAC_43	bi		9.1	8.29	9.62	-1.32	1.76e-14	9.53e-12
chr2R	11698304	11698605	Diff_ATAC_44	Zasp52		8.93	9.46	8.08	1.37	3.54e-14	1.87e-11
chr3L	12578889	12579190	Diff_ATAC_45	ara		9.39	9.88	8.62	1.27	1.41e-13	7.32e-11
chr3R	2825020	2825321	Diff_ATAC_46	Antp	ANTP-C	11.65	10.96	12.12	-1.16	3.84e-13	1.94e-10
chr2L	7594849	7595150	Diff_ATAC_47	CR45370		8.83	9.42	7.84	1.58	4.94e-13	2.45e-10
chr2R	19136139	19136440	Diff_ATAC_48	RpL22-like		10.84	11.3	10.15	1.14	1.23e-12	5.99e-10
chr3R	17136698	17136999	Diff_ATAC_49	mir-4951		8.43	8.98	7.54	1.43	1.33e-12	6.34e-10
chr3R	13815277	13815578	Diff_ATAC_50	DNaseII		8.07	8.62	7.17	1.45	1.85e-12	8.61e-10
chr3R	10243324	10243625	Diff_ATAC_51	natalisin		9.3	9.77	8.58	1.19	2.47e-12	1.13e-09
chr3L	6455302	6455603	Diff_ATAC_52	CG10147		9.06	9.54	8.33	1.22	3.34e-12	1.5e-09
chr3L	14286878	14287179	Diff_ATAC_53	fz		8.97	9.46	8.22	1.24	7.07e-12	3.11e-09
chr3R	16431037	16431338	Diff_ATAC_54	CG15923		8.68	9.17	7.96	1.2	9.71e-12	4.19e-09
chr2L	3599368	3599669	Diff_ATAC_55	odd		9.48	9.93	8.81	1.12	3.79e-11	1.61e-08
chr3R	2804982	2805283	Diff_ATAC_56	Antp	ANTP-C	9	8.31	9.46	-1.15	6.19e-11	2.58e-08
chrX	313616	313917	Diff_ATAC_57	CG32816		9.03	9.49	8.33	1.16	6.46e-11	2.63e-08
chr2R	20947047	20947348	Diff_ATAC_58	gsb		9.49	9.93	8.84	1.09	9.36e-11	3.7e-08
chr3R	11931597	11931898	Diff_ATAC_59	Akt1		10.15	10.58	9.52	1.07	9.93e-11	3.86e-08
chr3R	2698915	2699216	Diff_ATAC_60	ftz	ANTP-C	8.17	8.7	7.31	1.39	1.25e-10	4.76e-08
chr3R	2726981	2727282	Diff_ATAC_61	CR43252	ANTP-C	8.62	9.08	7.95	1.13	2.29e-10	8.6e-08
chr2R	7396509	7396810	Diff_ATAC_62	en		9.2	9.68	8.48	1.2	3.14e-10	1.16e-07
chr2L	14522628	14522929	Diff_ATAC_63	CG33648		9.91	10.34	9.31	1.03	3.18e-10	1.16e-07
chr2L	14619999	14620300	Diff_ATAC_64	Adhr		8.96	9.41	8.29	1.12	4.43e-10	1.56e-07
chr2R	3304420	3304721	Diff_ATAC_65	so		9.39	9.83	8.78	1.05	8.77e-10	3.05e-07
chr2L	11222358	11222659	Diff_ATAC_66	ab		9.7	10.13	9.09	1.05	9.52e-10	3.26e-07
chr2L	19996873	19997174	Diff_ATAC_67	CR44908		9.03	9.47	8.39	1.08	1.14e-09	3.83e-07
chr3L	12436947	12437248	Diff_ATAC_68	toe		9.55	10	8.9	1.1	1.25e-09	4.16e-07
chr3L	10988169	10988470	Diff_ATAC_69	snoRNA:Me18S-G962		9.45	9.88	8.83	1.05	1.95e-09	6.42e-07
chr2L	3614673	3614974	Diff_ATAC_70	CR44310		8.56	9.01	7.91	1.09	2.32e-09	7.52e-07
chrX	14523001	14523302	Diff_ATAC_71	NetA		8.35	8.82	7.65	1.17	3.08e-09	9.82e-07
chr3R	10272974	10273275	Diff_ATAC_72	CR44176		8.89	9.31	8.28	1.04	3.19e-09	1e-06
chr3L	3618678	3618979	Diff_ATAC_73	CG14974		9.02	9.45	8.41	1.04	6e-09	1.84e-06
chrX	15129547	15129848	Diff_ATAC_74	CG9101		8.74	9.17	8.12	1.05	6.34e-09	1.9e-06
chr3R	6288538	6288839	Diff_ATAC_75	CR44939		9.67	10.12	9.02	1.11	1.06e-08	3.08e-06
chr2L	3853320	3853621	Diff_ATAC_76	CR45451		8.49	8.91	7.89	1.02	1.27e-08	3.64e-06
chr3R	3999908	4000209	Diff_ATAC_77	grn		8.56	8.99	7.95	1.05	1.56e-08	4.44e-06
chr3R	17138086	17138387	Diff_ATAC_78	mir-4951		8.29	8.79	7.52	1.26	1.88e-08	5.21e-06
chr2R	14090277	14090578	Diff_ATAC_79	CG30114		9.16	9.61	8.51	1.1	2.01e-08	5.52e-06
chr2R	12605320	12605621	Diff_ATAC_80	CG30463		9.63	10.05	9.02	1.03	2.77e-08	7.42e-06
chr3R	652723	653024	Diff_ATAC_81	CG14658		8.64	9.06	8.04	1.01	3.87e-08	1.01e-05
chr2R	3927699	3928000	Diff_ATAC_82	Optix		9.24	9.68	8.61	1.08	1.04e-07	2.47e-05
chr3R	17132577	17132878	Diff_ATAC_83	mir-4951		5.34	5.92	4.35	1.57	7.31e-07	0.000153
chr3L	3901463	3901764	Diff_ATAC_84	Ubi-p63E		6.29	5.62	6.74	-1.12	8.26e-06	0.00125
chrX	18489521	18489822	Diff_ATAC_85	CR43492		8.52	8.94	7.92	1.02	1.49e-05	0.00196
chr3R	6783650	6783951	Diff_ATAC_86	Tengl4		3.74	2.48	4.4	-1.92	3.82e-05	0.00447
chrX	11083189	11083490	Diff_ATAC_87	CR44765		3.29	4.03	1.72	2.31	7.07e-05	0.0076
chr3R	17134460	17134761	Diff_ATAC_88	mir-4951		3.69	4.37	2.39	1.98	8.24e-05	0.0085
chr3L	24385397	24385698	Diff_ATAC_89	nvd		5.18	4.42	5.68	-1.26	0.000225	0.0198
Note: all statistical tests were performed by DiffBind and were two-sided.
