# Supplementary material for: Transcription factor paralogs orchestrate alternative gene regulatory networks by context-dependent cooperation with multiple cofactors
Source: Nat Commun. 2022 Jul 1;13:3808. doi: 10.1038/s41467-022-31501-2 (PMC9249852; doi:10.1038/s41467-022-31501-2)
Supplement: Supplementary file 6 — Supplementary Data 3 [file 41467_2022_31501_MOESM6_ESM.xlsx]

## Sheet: Sheet1
Number	Primer Name	Primer sequence	Notes
1	Scr-1-5'	GAGCGGGACAACAAGTGTTG	3.6 kb PCR product, there is natural XbaI site (compatible with AvrII)
2	Scr-1-3'	GTCA CTCGAG GGCGCGCC CGAACTGGTACGAGGACATCGC	3.6 kb PCR product, XhoI site, AscI site
3	Scr-2-5'	CTAG TCTAGA CCAATACAATGTTGCCAATCGC	1.8kb PCR product, XbaI site
4	Scr-2-3'	CATG CTCGAG AGTATCTGTCTGCCCAGATACC	1.8kb PCR product, XhoI site
5	Scr-3-5'	CTAG TCTAGA CGGATTTTCTCCAGATCGAAGGA	3.3kb PCR product, XbaI site (compatible with NheI)
6	Scr-3-3'	GCAT CTCGAG GCGATCGC CGAAAATCATGGTGCTCTGTTATAAGC	3.3kb PCR product, XhoI site, AsiSI site (compatible with PacI)
7	M13	GTAAAACGACGGCCAGT	-20, 17mer
8	M13R	CAGGAAACAGCTATGAC	-26, 17mer
9	Scr1 seq 1	GTGTTGCCAATGAGTGTGACTG	5' to 3'
10	Scr1 seq 2	GGTTCACGATACTTTAAATGCTTCTC	5' to 3'
11	Scr1 seq 3	TTCGATCCCGAAAGAATTGCC	5' to 3'
12	Scr1 seq 4	GGTTCAAAGTCAGCCAAGACGC	5' to 3'
13	Scr1 seq 5	CAGTTTTCCGACTCTCGATAC	5' to 3'
14	Scr1 seq 6	TTAAAGCCAGGGGTCGTTGTCG	3' to 5'
15	Scr2 seq 1	CTCAACGCAAAAGTGAACAGCAAG	5' to 3'
16	Scr2 seq 2	TATGGTGGACTACACGCAGC	5' to 3'
17	Scr2 seq 3	TCGGCATCTGTATCTGTATCTGC	3' to 5'
18	Scr3 seq 1	ACGCTGCGTGAAAACTCGAC	5' to 3'
19	Scr3 seq 2	CAAATCATTACATTCAGGTTGTGGG	5' to 3'
20	Scr3 seq 3	GGGTGAAGTAATGAAGAGCATG	5' to 3'
21	Scr3 seq 4	CTTTTATCGTCCCAGAGCACAAC	5' to 3'
22	Scr3 seq 5	ATCGCATGCAGCCTTGTGAAG	5' to 3'
23	Scr3 seq 6	TGCTGGAAAACGCAACCAGC	5' to 3'
24	Scr-YPWM-AAAA-5'	GGAAAGAAGAACCCGCCGCAGATAGCAGCAGCAGCCAAGCGAGTACATCTCGGGACGAG	encoding AAAA
25	Scr-YPWM-AAAA-3'	CTCGTCCCGAGATGTACTCGCTTGGCTGCTGCTGCTATCTGCGGCGGGTTCTTCTTTCC	encoding AAAA
26	Scr-TALEN-mut-F	TGCGATGTCCTCGTACCAGTTTGTGAATAGCTTGGCGTCCTGTTATCCGCAGCAAATGAACCCCCAACAAAATCACCCGGGAGCGGGAAA	to kill TALEN sites, mutated base pairs in red
27	Scr-TALEN-mut-R	TTTCCCGCTCCCGGGTGATTTTGTTGGGGGTTCATTTGCTGCGGATAACAGGACGCCAAGCTATTCACAAACTGGTACGAGGACATCGCA
28	Scr-3xFLAG-F	CGGTGATTATAAAGATCATGACATCGATTACAAGGATGACGATGACAAG GATCCCGACTGTTTTGCGATGTCC	part of 3xFLAG, overlapping region
29	Scr-3xFLAG-R	GATGTCATGATCTTTATAATCACCGTCATGGTCTTTGTAGTC CATTTTAAAGCCAGGGGTCGTTG	part of 3xFLAG, overlapping region, ATG
30	3xFLAG-check-5'	CGATTACAAGGATGACGATGACAAG
31	3xFLAG-check-3'	GCGATATGTCCCTGGTGGACAG
32	YPWM-AAAA-check-5'	TCCGGATATGGTGGACTACACG
33	YPWM-AAAA-check-3'	GAGATGTACTCGCTTGGCTGC
34	3xP3-RFP-check-5'	GTAC CCGCGG CGAGAACTTCGTATAGCATACAT	SacII site
35	3xP3-RFP-check-3'	CATG TCTAGA GAGCTCGCCCGGGGATCTAATT	XbaI site
36	ac-1 5'	ACGT TCTAGA TCGAAGAAAACATTGTGCCGAAACAG	XbaI site
37	ac-1 3'	TACG GCGGCCGC AGTACCAATGTTGATCGTACAGG	NotI site
38	btd-1 5'	ACGT TCTAGA AGCGGCTTACCACTTTTAGATCTC	XbaI site
39	btd-1 3'	TACG GCGGCCGC GTGCTTGAGGTTTGGCGTTCG	NotI site
40	sp1-1 5'	ACGT TCTAGA TTTGTAATCAAACGAAGTACTGTCC	XbaI site
41	sp1-1 3'	TACG GCGGCCGC CTGGATGTGTAAGGTGAATAAGTC	NotI site
42	CheA29a-1 5'	ACTG CCTGCAGG GGGAGTATAATGCAGATTAATAAGAGG	SbfI site
43	CheA29a-1 3'	TACG GCGGCCGC TTCTTGTGTAAGCTTCTTGTTCAGAG	NotI site
44	ush-1 5'	ACGT TCTAGA GCTTGAAACATGTAATCCCCAATTCAC	XbaI site
45	ush-1 3'	TACG GCGGCCGC TTTATAGGTCTGAATCATGTGGGCATTG	NotI site
46	H15-1 5'	ACGT TCTAGA TCCAGCCAAAGAATAAAGGCTTTG	XbaI site
47	H15-1 3'	TACG GCGGCCGC AAGAAATGATACCCCAATCCAAAGC	NotI site
48	tsh-3 5'	ACGT TCTAGA CAACGTTCTCTACCGATAATTTAACAAAC	XbaI site
49	tsh-3 3'	TACG GCGGCCGC TGTGTCGCTCAGGAATAGAGAGG	NotI site
50	toe-1 5'	ACGT TCTAGA TGAGAATGAGAATCAATACCTTGGTC	XbaI site
51	toe-1 3'	TACG GCGGCCGC TAAAGCTAAGTAAATAAATGGTCTTACATATTTATAAG	NotI site
52	eyg-2 5'	ACGT TCTAGA TGCTCCGCCGGCCATCAAGT	XbaI site
53	eyg-2 3'	TACG GCGGCCGC CCATTCGATCAGCTTAGACATTTGC	NotI site
54	eg-1 5'	ACGT TCTAGA ACAAATTAGGTTAAGAAGAGTTCC	XbaI site
55	eg-1 3'	TACG GCGGCCGC GAATTTATGTTATCACCTTCTCTATGG	NotI site
56	h-1 5'	ACGT TCTAGA CTATAATTTCTTGAACTTCAACTAAAGCAGAGTG	XbaI site
57	h-1 3'	TACG GCGGCCGC TGTCGAGCAGCAGGACGACTG	NotI site
58	Antp-1a 5'	ACGT TCTAGA CGGAACAAAATCCTCGAAAAAGTG	XbaI site
59	Antp-1a 3'	TACG GCGGCCGC ATTTGAGAAGTTTATAGTTTCTATTAAAGAAGCAG	NotI site
60	Antp-1b 5'	ACGT TCTAGA AATTGAATATAATTTCACTTAACGCATG	XbaI site
61	Antp-1b 3'	TACG GCGGCCGC GCAGTAATTCATTTGGTTTTTATTGGAGTGAG	NotI site
62	Scr-1a 5'	ACGT TCTAGA CCTCCTCAAGTGGAAGCCAG	XbaI site
63	Scr-1a 3'	TACG GCGGCCGC CATCTTGAGAAAGAAAGCCAATAAATTTG	NotI site
64	Scr-1b 5'	ACGT TCTAGA TGAGAGCAGCAAAAGTTTTCCATCTTAC	XbaI site
65	Scr-1b 3'	TACG GCGGCCGC GTTGCAATCAATACTCAATACAATCG	NotI site
66	Scr-1c 5'	ACGT TCTAGA TAATGCAATTGTAAACTTTTTAAAGGC	XbaI site
67	Scr-1c 3' a	TACG GCGGCCGC GATGAAACTAGATGAGCTGTGAG	NotI site
68	Antp-2 5'	ACGT TCTAGA AAAATAGTTTACTCTACCGTGAACTG	XbaI site
69	Antp-2 3'	TACG GCGGCCGC CACGGGGCGTATGACGATATGAATATG	NotI site
70	Antp-3 5'	ACGT TCTAGA AGAAATTGCTGTGAGCTAAGAATT	XbaI site
71	Antp-3 3'	TACG GCGGCCGC CTTCATATATTTAATTGGGAATAAACAACC	NotI site
72	hth-2 5'	ACGT TCTAGA TATAGTACATTCCGAGCTGG	XbaI site
73	hth-2 3'	TACG GCGGCCGC ACACAGCGTATATAGTATATATATATAAGTG	NotI site
74	hth-3 5'	ACGT TCTAGA AAAGAATCGGAAAAGAGGAGAAAACCC	XbaI site
75	hth-3 3'	TACG GCGGCCGC ATTTTCACACACAGGCGGCGGAGAG	NotI site
76	AbdA-1 5'	ACGT TCTAGA TGGGCGGAAGGTTCTCATTTTC	XbaI site
77	AbdA-1 3'	TACG GCGGCCGC TTCGAAGAAAGCAAAATGCCGTAGG	NotI site
78	pnt-1 5'	ACGT TCTAGA CAACAAATATCTATATAGCGTCG	XbaI site
79	pnt-1 3'	TACG GCGGCCGC AATGCAGATTCATAAATTGCAAC	NotI site
80	pum-1 5'	ACGT TCTAGA AAGCTCTTATGAAAGATATATTAAAGCC	XbaI site
81	pum-1 3'	TACG GCGGCCGC CTTTCCAAAGTCGGCTGGGAAAGGG	NotI site
82	Dl-2 5'	ACGT TCTAGA GCTGACGATCGCGGAAAAGTGG	XbaI site
83	Dl-2 3'	TACG GCGGCCGC GGAGAAAACTGCAAACTTGATACTG	NotI site
84	mam-1 5'	ACGT TCTAGA CACGAGCATACCCATCTCTTTC	XbaI site
85	mam-1 3'	TACG GCGGCCGC GTCCCGTTTCGGCCATCTCC	NotI site
86	fj-1 5'	ACGT TCTAGA ATCGGCCTAGACGATGCTTAACTG	XbaI site
87	fj-1 3'	TACG GCGGCCGC GGTTTCGAGAACCGCTTTCCTTC	NotI site
88	argos-1 5'	ACGT TCTAGA AGTGGGAGTCCCAAAAAGTTGG	XbaI site
89	argos-1 3'	TACG GCGGCCGC GAAAAAACAAAAAACTAAAGGAAGGACCTCAAGGAATGACC	NotI site
90	argos-2 5'	ACGT TCTAGA GAACCCTTCGATAATAGAGGATTGTG	XbaI site
91	argos-2 3'	TACG GCGGCCGC AAAAACAGAGAGAAAAAATTCACTGAATGG	NotI site
92	Akt1-1 5'	ACGT TCTAGA ACGTAAAAGTATCAGCAATAAAAATTCTTTGC	XbaI site
93	Akt1-1 3'	TACG GCGGCCGC TTAGTAATAATTATATCAATTTAATTTAGATCTAATCTTCACTATC	NotI site
94	ImpE1-1 5'	ACGT TCTAGA TCAATGGAATCTGTTTGTTAGAAAGC	XbaI site
95	ImpE1-1 3'	TACG GCGGCCGC AAAATCCGAGGAGTATCGCTCAATGG	NotI site
96	vn-1 5'	ACGT TCTAGA TGCAGATGATATTGTGAATAATTCGG	XbaI site
97	vn-1 3'	TACG GCGGCCGC GGGAGCACGAGCTTCCCAGCAA	NotI site
98	peb-1 5'	ACGT TCTAGA AGATCTGTGGAGAGTGAGGTC	XbaI site
99	peb-1 3'	TACG GCGGCCGC ATAACATACGAGGATGTTGGAAAAG	NotI site
100	noc-1 5'	ACGT TCTAGA TACCAAGAAGTGGACCTTTAAATAA	XbaI site
101	noc-1 3'	TACG GCGGCCGC CACAAATTTACGTTTGTTCAACG	NotI site
102	knrl-1 5'	ACGT TCTAGA AGGTGATCGGATACGGGGGCTGCGATGTGTG	XbaI site
103	knrl-1 3'	TACG GCGGCCGC AAGTTGGCTTCTTCATGATCATCTTG	NotI site
104	jing-1 5'	ACGT GCTAGC TAGTCACGCTAAAACTACCGTCC	NheI site
105	jing-1 3'	TACG GCGGCCGC CTTTACTGTGACTGAAGTACATTCG	NotI site
106	dlp-1 5'	ACGT TCTAGA GATAAGATAAGCGGTCAGTTCAAG	XbaI site
107	dlp-1 3'	TACG GCGGCCGC GATCAAGGTAGTAGAAAAACTCACAGC	NotI site
108	Dally-1 5'	ACGT TCTAGA GGGGGACAGCAGAAAGGATTAGTGG	XbaI site
109	Dally-1 3'	TACG GCGGCCGC GCCAAATGTATTTATGTATATATATATATATATGGTGAATCCGCATTC	NotI site
110	nrv2-1 5'	ACGT TCTAGA TGTATTCAAAACGCATGGAAAAGTCG	XbaI site
111	nrv2-1 3'	TACG GCGGCCGC TTTCCTCCTTATGATTGTATTCTACGTC	NotI site
112	jim-1 5'	ACGT TCTAGA GAGTTGGTTGGTTCAATAGTTCAACAG	XbaI site
113	jim-1 3'	TACG GCGGCCGC TTCCCTAACGATGCATAAATCGTTTTTGG	NotI site
114	pRVV54 up	GAAAATGCTTGGATTTCACTGGAAC
115	pRVV54 down	GCTCGGCTCGAACATTCATTC
116	sp1-1 seq1	CAGCATCGAATTGTTTGATCGTG
117	CheA29a-1 seq1	GCACTGCGAGAAATCGCGTAC
118	tsh-3 seq1	ACACCAGAGGCAGGTAATGC
119	eyg-2 seq1	CTGGTTTTGGCAATCCATCTG
120	eyg-2 seq2	TTGTGCTCTGATTCTTGCAGGC	3' to 5'
121	eyg-2 seq3	GCTGTGACATCAGGGTGTTC	5' to 3'
122	eg-1 seq1	GTGGACTCCGTGCTCTGGTC
123	Antp-1b seq1	CGAAAGGTGGTAAATCAGGTGAC
124	Scr-1a seq1	AAACTCGTATTCTCCGCTGC
125	Scr-1a seq2	CTTTTGCCTTATTGCCTTTTTGCAC	3' to 5'
126	Scr-1a seq3	CCTCATGGCTTTGCTCGATC	5' to 3'
127	Scr-1c seq1	TTACCCGCCGAAGTGGATAC
128	Scr-1c seq2	GATTCAGTGGGCAATTTAACCC
129	Scr-1c seq3	AGGGGAAGACAAGCAGAAGCC
130	Antp-2 seq1	GCTGCATTCTTTGAATGCATTCG
131	Antp-2 seq2	CACAGTAAATTCTCATGGCGAGAAC
132	Antp-3 seq1	CCTGTGTGCGTGCGAATCAG
133	AbdA-1 seq1	GGTGGCATAACCATTCGAGG
134	AbdA-1 seq2	GAGGCATTCGATTGGTCAACAG	3' to 5'
135	AbdA-1 seq3	CCCATTCAGTACCCATGTATACAATG	5' to 3'
136	hth-3 seq1	TCGAGCGGATTGAGTGCACAG	3' to 5'
137	ac-1-mut-F	CAAAGCTCTCGCACTACAAT GGGGCAAAAATCGCCATCTTTCTTCG	overlap, mutation 1
138	ac-1-mut-R	ATTGTAGTGCGAGAGCTTTG CCCCATTGCTGGAGGCAAGCGGCTCC	overlap, mutation 2
139	Sp1-1-mut-F	GTGCGCTTGCAGAATGAAATGCCCCATGGTCTGAATTACAGATAATTG	mutation
140	Sp1-1-mut-R	CAATTATCTGTAATTCAGACCATGGGGCATTTCATTCTGCAAGCGCAC	mutation
141	H15-1-mut-F	CGGCAAATCATGTTTATCGCATTGCCCCATGCATTTTTAATGTGTTCGCC	mutation
142	H15-1-mut-R	GGCGAACACATTAAAAATGCATGGGGCAATGCGATAAACATGATTTGCCG	mutation
143	h-1-mut-F	GATGCGGCCAGATGCAAGAGAGGTGCCCCATTGCCACCCGAATGTCCCAG	mutation
144	h-1-mut-R	CTGGGACATTCGGGTGGCAATGGGGCACCTCTCTTGCATCTGGCCGCATC	mutation
145	fj-1 mut-F	CGAATCAGGTGAAGTGAGTTGCCCCATTGCGCTAATTTATAACGACAATGG	mutation
146	fj-1 mut-R	CCATTGTCGTTATAAATTAGCGCAATGGGGCAACTCACTTCACCTGATTCG	mutation
147	argos-1 mut-F	CAGGTTTCCAATGAAATTATCGAAAGCAATGGGGTTTTTAAGTGGAACTGTCGCGCACC	mutation
148	argos-1 mut-R	GGTGCGCGACAGTTCCACTTAAAAACCCCATTGCTTTCGATAATTTCATTGGAAACCTG	mutation
149	Akt1-1 mut-F	CGAACAATGCGTTTTGTCCGATGCCCCATTGCATCGCAATCTTGGGGGCCACAGAG	mutation
150	Akt1-1 mut-R	CTCTGTGGCCCCCAAGATTGCGATGCAATGGGGCATCGGACAAAACGCATTGTTCG	mutation
151	ImpE1-1 mut-F	AAGCCAAGTCAGTTCGCCGCAGGTGCCCCATGGGGTTTTGGCAGCTTGGGTC	mutation
152	ImpE1-1 mut-R	GACCCAAGCTGCCAAAACCCCATGGGGCACCTGCGGCGAACTGACTTGGCTT	mutation
153	Scr-2-5'	CTAG CCTAGG GGAAGACGCACTCAGAGATCTGAAC	AvrII site
154	Scr-2-3'	ACGT GCGGCCGC ATGTATAGCCTGGCAGATTGTATA	NotI site
155	Antp-4-5'	CTAG CCTAGG TGATGAATGAATTGAATAAGAGGAAACAAC	AvrII site
156	Antp-4-3'	ACGT GCGGCCGC ACACGGATTTGTTTCGTAATTAAATTTTAAACGAAGC	NotI site
157	brv1-1-5'	CTAG CCTAGG GTCAAAAGTTTCGGGTCCTTTTTCTATCAGC	AvrII site
158	brv1-1-3'	ACGT GCGGCCGC GCTTCGACATTATCTTTAAAATCAGATTC	NotI site
159	Ect4-1-5'	CTAG CCTAGG CACATTTATTTAGATTCAAGCAATCG	AvrII site
160	Ect4-1-3'	ACGT GCGGCCGC TAGGTATTCTGAAAGGCCTCG	NotI site
161	Fili-1-5'	CTAG CCTAGG CCTCCGGCTACTTTGTTTGATTGTG	AvrII site
162	Fili-1-3'	ACGT GCGGCCGC ATTATTAAATATATCAACGAATTCAATCAATGAATTCAATGGAGTCC	NotI site
163	h-2-5'	CTAG CCTAGG GAGGTGCTGAATTTATCCTTAGG	AvrII site
164	h-2-3'	ACGT GCGGCCGC AAGTGACCATTTTTTTTTTCGCTCGCCAG	NotI site
165	dpy-1-5'	CTAG CCTAGG ACCCAGTGCGCCTTGTTATATATATTTCATCAC	AvrII site
166	dpy-1-3'	ACGT GCGGCCGC TCCATAGACTGGTCCAAAGACAC	NotI site
167	Ser-1-5'	CTAG CCTAGG GTTAGAAAGTTAAGAAAAATTAACACAAACACTCG	AvrII site
168	Ser-1-3'	ACGT GCGGCCGC GGAACAGGGGCACCGCAAAAGGGTGC	NotI site
169	dsx-1-5'	CTAG CCTAGG TAATAAGCTCAGGCCTTCCTTGC	AvrII site
170	dsx-1-3'	ACGT GCGGCCGC TTAGTAGCACTGACTAGCTATTAG	NotI site
171	Scr-2-seq-1	GTGTTGGCATGTGCAGGATG
172	Antp-4-seq-1	GTGTGCATTCTGAGCAGCTC
173	Antp-4-seq-2	TCTGGCTCTGCGGAAGGTGC	3'-5'
174	Fili-1-seq-1	GAACCAAATCAAGAGAGCAGGC
175	Fili-1-seq-2	GGGGTTAAGCAGTTTGCCAGTAG
176	Ser-1-seq-1	GCGGAGATTCATCACCATGG
177	Ser-1-seq-2	GTTACACATGCGAATACTAATCTAAACC
178	Ser-1-seq-3	CGCTTGTTTCAGGCCACGCAAAAGG
179	Ser-1-seq-4	GGAACGGCATTGTTTGCATCTGAC	3'-5'
180	dsx-1-seq-1	CAAATAAGGCCCGCTAAGGC
181	dsx-1-seq-2	AGAATCGTGCCCGAAGGAGC	3'-5'
182	16mer-Selex-lib	GTTCAGAGTTCTACAGTCCGA CCTGG NNNNNNNNNNNNNNNN CCAGG ACTCGGACCTGGACTAGG	left flank (same as Selex-L), right flank (complementary to Selex-R), anti-Hox sequence
183	24mer-Selex-lib	GTTCAGAGTTCTACAGTCCGA CCTGG NNNNNNNNNNNNNNNNNNNNNNNN CCAGG ACTCGGACCTGGACTAGG	left flank (same as Selex-L), right flank (complementary to Selex-R), anti-Hox sequence
184	Selex-L	GTTCAGAGTTCTACAGTCCGA	used to amplify the library DNA
185	Selex-R	CCTAGTCCAGGTCCGAGT	used to amplify the library DNA
186	Selex-for-1	ACACTCTTTCCCTACACGAC GCTCTTCCGATCT GTTCAGAGTTCTACAGTCCGA	13bp identical region, same as Selex-L
187	Selex-for-2	ACACTCTTTCCCTACACGAC GCTCTTCCGATCT AGAC GTTCAGAGTTCTACAGTCCGA	13bp identical region, same as Selex-L, spacer
188	Selex-for-3	ACACTCTTTCCCTACACGAC GCTCTTCCGATCT TCAGAC GTTCAGAGTTCTACAGTCCGA	13bp identical region, same as Selex-L, spacer
189	Selex-for-4	ACACTCTTTCCCTACACGAC GCTCTTCCGATCT CAGAC GTTCAGAGTTCTACAGTCCGA	13bp identical region, same as Selex-L, spacer
190	Selex-for-5	ACACTCTTTCCCTACACGAC GCTCTTCCGATCT C GTTCAGAGTTCTACAGTCCGA	13bp identical region, same as Selex-L, spacer
191	Selex-for-6	ACACTCTTTCCCTACACGAC GCTCTTCCGATCT GAC GTTCAGAGTTCTACAGTCCGA	13bp identical region, same as Selex-L, spacer
192	Selex-for-7	ACACTCTTTCCCTACACGAC GCTCTTCCGATCT AC GTTCAGAGTTCTACAGTCCGA	13bp identical region, same as Selex-L, spacer
193	Selex-for-8	ACACTCTTTCCCTACACGAC GCTCTTCCGATCT TTCAGAC GTTCAGAGTTCTACAGTCCGA	13bp identical region, same as Selex-L, spacer
194	Selex-rev	GACTGGAGTTCAGACGTGT GCTCTTCCGATCT CCTAGTCCAGGTCCGAGT	13bp identical region, complementary to Selex-R
195	EGFP 5'	TGAC GGATCC ACCGGT AGTAAAGGAGAAGAACTTTTCACTGG	BamHI site, AgeI site
196	EGFP 3'	CTGA GGTACC GCCACCTCCACCTGATCCTCCGCCACCAGAGCCCCCACCGCCAGA CCTAGG TTTGTATAGTTCATCCATGCCATG	AvrII site, KpnI site, (GGGGS)3 linker
197	TEV-MCS 5'	CGAGAACCTCTACTTCCAATCGACTAGTGGCGCGCCAGATCTGCGGCCGCCCGCGGG	KpnI overhang, encoding TEV site, multiple restriction sites, SalI overhang
198	TEV-MCS 3'	TCGACCCGCGGGCGGCCGCAGATCTGGCGCGCCACTAGTCGATTGGAAGTAGAGGTTCTCGGTAC	KpnI overhang, encoding TEV site, multiple restriction sites, SalI overhang
199	mCherry 5'	CTAG GGATCC GTGAGCAAGGGCGAGGAGGAT	BamHI site
200	mCherry 3'	CTGA CCTAGG CTTGTACAGCTCGTCCATGC	AvrII site
201	Scr-FL 5'	CGAT ACTAGT GATCCCGACTGTTTTGCGATG	SpeI site
202	Scr-FL 3'	GACT GGCGCGCC TCACTTATCGTCGTCATCCTTGTAATC TGCGCTTAGGTGCGCGAACT	AscI site, FLAG tag
203	T7-promoter	TAATACGACTCACTATAGGG
204	Exd-T7-3'	AGTC GGATCC TCAACCCATTTGCTGTCCACCAGTCATGCTAGCCATGCCAGATCCGCGGGGGCTTAGATCCTGATGGAG	BamHI site, T7 tag
205	C-Strep-FLAG-5'	GCCGGCGGTAGTTGGAGTCATCCACAATTTGAGAAGGGCGGCGGCAGTGGCGGCGGCAGTGGCGGCAGTGCCTGGAGCCACCCGCAGTTCGAAAAAGGCGCCAGCGGAGAAGATTACAAGGATGACGACGATAAGTGAA	PstI overhang, HindIII overhang
206	C-Strep-FLAG-3'	AGCTTTCACTTATCGTCGTCATCCTTGTAATCTTCTCCGCTGGCGCCTTTTTCGAACTGCGGGTGGCTCCAGGCACTGCCGCCACTGCCGCCGCCACTGCCGCCGCCCTTCTCAAATTGTGGATGACTCCAACTACCGCCGGCTGCA	PstI overhang, HindIII overhang
207	Scr-FL-5'-b	CTGA ACTAGT GGTACC GATCCCGACTGTTTTGCGATG	SpeI site, KpnI (Acc65I site)
208	Scr-FL-3'-b	GACT GTCGAC T TGCGCTTAGGTGCGCGAACT	SalI site, to adjust reading frame
209	biotin-SR1	5'biotin-CAAGCAGAAGACGGCATACGA	5' biotin label
210	probe-Scr-Dll consensus	TGGG CCTGG TAATTAATTTAATTAT CCAGG TCGTATGCCGTCTTCTGCTTG	SR1 binding site, putative HD binding site
211	probe-dsx	AATATTTTATAAATTTAATAAATTGAG TCGTATGCCGTCTTCTGCTTG	SR1 binding site, putative HD binding site
212	probe-dpy	ATCGTTAAATTACCGCAATTTGCATGT TCGTATGCCGTCTTCTGCTTG	SR1 binding site, putative HD binding site
213	fkh250(SR1)	TGCCTGGGTCAagattaatcgCCAGCCAGC TCGTATGCCGTCTTCTGCTTG	SR1 binding site, Hox-Exd binding site
214	h-1(SR1)	GAGAGGTGATTAATTGCCACCCG TCGTATGCCGTCTTCTGCTTG	SR1 binding site, Hox-Exd binding site
