# Supplementary material for: Transcription factor paralogs orchestrate alternative gene regulatory networks by context-dependent cooperation with multiple cofactors
Source: Nat Commun. 2022 Jul 1;13:3808. doi: 10.1038/s41467-022-31501-2 (PMC9249852; doi:10.1038/s41467-022-31501-2)
Supplement: Supplementary file 7 — Supplementary Data 4 [file 41467_2022_31501_MOESM7_ESM.xlsx]

## Sheet: regions3
name	chr#	start	end	ScrT1 vs. UbxT3	ScrT1 vs. Scr(YPWM*)T1	T1 vs. T3 expression	direct Hox target by mutagenesis?
Antp-1b	chr3R	2813000	2814803	>	>	No expression	N/D
btd-1	chrX	9592106	9592954	>	>	No expression	N/D
ImpE1-1	chr3L	8369121	8370238	>	>	No expression	N
pum-1	chr3R	4959941	4960918	>	>	No expression	N/D
Scr-1b	chr3R	2669812	2670985	>	>	No expression	N/D
tsh-3	chr2L	21868180	21870009	>	>	No expression	N/D
Akt1-1	chr3R	11931487	11932433	>	>	=	N
Antp-3	chr3R	2766408	2767882	>	>	=	N/D
argos-1	chr3L	16465945	16466440	>	>	=	N
CheA29a-1	chr2L	8472840	8474208	>	>	=	N/D
Dl-2	chr3R	15139393	15140281	>	>	=	N/D
eg-1	chr3L	21796295	21797626	>	>	=	N/D
mam-1	chr2R	9923279	9923725	>	>	=	N/D
peb-1	chrX	4490687	4491496	>	>	=	N/D
pnt-1	chr3R	19149108	19149851	>	>	=	N/D
Scr-1a	chr3R	2668201	2670002	>	>	=	N/D
Scr-1c	chr3R	2667987	2671097	>	>	=	N/D
Antp-1a	chr3R	2813995	2814767	>	>	>	N/D
eyg-2	chr3L	12457671	12459443	>	>	>	N/D
ac-1	chrX	261647	262562	>	>	>	Y
fj-1	chr2R	14126873	14127373	>	>	>	Y
h-1	chr3L	8656829	8658025	>	>	>	Y
hth-2	chr3R	6348591	6349663	>	>	>	N/D
toe-1	chr3L	12436563	12437434	>	>	>	N/D
vn-1	chr3L	5829570	5830262	>	>	>	N/D
Scr-2	chr3R	2663976	2665291	>	= (w/ Dll occupancy)	=	N/D
Antp-4	chr3R	2712013	2713394	>	= (w/ Dll occupancy)	=	N/D
brv1-1	chr3L	19475879	19476803	>	= (w/ Dll occupancy)	=	N/D
Ect4-1	chr3L	8058614	8059663	>	= (w/ Dll occupancy)	=	N/D
Fili-1	chr2R	17785843	17787408	>	= (w/ Dll occupancy)	=	N/D
h-2	chr3L	8644789	8645547	>	= (w/ Dll occupancy)	=	N/D
Ser-1	chr3R	23026924	23028751	>	= (w/ Dll occupancy)	=	N/D
dpy-1	chr2L	4624343	4625538	>	= (w/ Dll occupancy)	<	not sure
dsx-1	chr3R	3779737	3781351	>	= (w/ Dll occupancy)	>	likely
nrv2-1	chr2L	6797321	6798007	>	= (w/o Dll occupancy)	No expression	N/D
Dally-1	chr3L	8870420	8871290	>	= (w/o Dll occupancy)	=	N/D
jim-1	chr3L	22794877	22795630	>	= (w/o Dll occupancy)	=	N/D
dlp-1	chr3L	14639002	14639810	>	= (w/o Dll occupancy)	>	N/D
knrl-1	chr3L	20545915	20546734	>	= (w/o Dll occupancy)	>	N/D
noc-1	chr2L	14522290	14523141	>	= (w/o Dll occupancy)	>	N/D
